# Supplementary material for: Dipotassium Glycyrrhizinate on Melanoma Cell Line: Inhibition of Cerebral Metastases Formation by Targeting NF-kB Genes-Mediating MicroRNA-4443 and MicroRNA-3620—Dipotassium Glycyrrhizinate Effect on Melanoma
Source: Int J Mol Sci. 2022 Jun 29;23(13):7251. doi: 10.3390/ijms23137251 (PMC9266887; doi:10.3390/ijms23137251)
Supplement: Supplementary file 1 [file ijms-23-07251-s001.zip]

Archive with 1 entries (1 files):
- ijms-1720266-supplementary.pdf
